# Supplementary material for: The Potential of JAG Ligands as Therapeutic Targets and Predictive Biomarkers in Multiple Myeloma
Source: Int J Mol Sci. 2023 Sep 26;24(19):14558. doi: 10.3390/ijms241914558 (PMC10572399; doi:10.3390/ijms241914558)
Supplement: Supplementary file 1 [file ijms-24-14558-s001.zip]

Archive with 1 entries (1 files):
- ijms-2556896-supplementary.pdf
